# Supplementary material for: Characterization and Early Response of the DEAD Gene Family to Heat Stress in Tomato
Source: Plants (Basel). 2025 Apr 9;14(8):1172. doi: 10.3390/plants14081172 (PMC12030476; doi:10.3390/plants14081172)
Supplement: Supplementary file 1 [file plants-14-01172-s001.zip › Supplementary Table S1.xlsx]

## Sheet: Sheet1
Table S1 Primers of the SlDEAD genes in tomato for qRT-PCR
Gene name	Gene ID	Primer
SlDEAD1	solyc01g005960	F	GTGGTGCTCCTATAAACCAACAGC
		R	AGCCTCGTCTAGAGCCAAATACC
SlDEAD2	solyc01g057760	F	AGCATGAAGTAACTGCAACAGGTG
		R	GGGCCATGTTTGTGCCTGAATG
SlDEAD3	solyc01g079330	F	TCCACATTTACTGCTGCAACACC
		R	TCTGGACCTCTCCTTTGAACTCTC
SlDEAD4	solyc01g094350	F	AGTTGCCATCTCCCGATTCCAC
		R	CCTTAGTTGCTGTCACGTCCTCTG
SlDEAD5	solyc01g085740	F	ATATGGCAGCACAAGGTGGTAATGG
		R	TCTCCTCTTCCTCTTCGTCATCCTC
DEAD6	solyc02g068190	F	ACTCCTACATAGTGCAGTGGTAA
		R	TGCAAAAGAGATGGAAGCAAGG
DEAD7	solyc02g070100	F	TGCAACCTCAAGTTCTGACG
		R	GAGGGCAAGGACATGGACAA
SlDEAD8	solyc02g078880	F	GGGAACTGTTCTTCCACGTCTCTC
		R	TAGTGCTTTCTCCCTTGCACTCTG
SlDEAD9	solyc02g081290	F	CGTCTTCCTCACCAAAGCAC
		R	TGTCTCTGTCTCTGTCCCTGTC
SlDEAD10	solyc02g086660	F	GGACGTTATGATGCTGGCTACG
		R	GCCATGACCATGTCTATCTCTGTC
SlDEAD11	solyc03g052980	F	AAGAAGGGTGCTGATGCATTGGAG
		R	ATGCTTGCTCCCTTTCCTGCTG
SlDEAD12	solyc03g112350	F	TAGTGGTCCTAGCACTGGAGGAAG
		R	AGGCCTTCTTGAACCGCCAATAG
SlDEAD13	solyc03g114370	F	CGAAGCAAAGAAGGGCATCC
		R	AGGTACTTTTGCCGCCTTCA
SlDEAD14	solyc03g117440	F	ACCGAGCCCAAACCACAATAA
		R	TCCTCATCCTCCATCTCCATATT
SlDEAD15	solyc04g081580	F	ACACAGCCACCGTAGAACAA
		R	GTCTGTACTCTTCCTGGCGG
SlDEAD16	solyc04g082790	F	GCTTCTAATGAGGACGCTGCTG
		R	AGTATCGCCAGATGTAACCGCTTC
SlDEAD17	solyc05g006130	F	CTGGAGGAGTGTTGAAGCGGATG
		R	CAACCTCGGGCTGTGCTGATG
SlDEAD18	solyc05g048850	F	TTGCCAAGAAGATCACGGAACTG
		R	ACAGATCAGTACAGACGAGGTTCC
SlDEAD19	solyc06g062800	F	TATCAGTCATGGCTGGCTTGGC
		R	GCAAACCCATGGCATCGAAAC
SlDEAD20	solyc06g068280	F	TCCCAGGTTGATGTTGTGAAGAGG
		R	AAGCGTCAAGTATCTGCAGTTGTC
SlDEAD21	solyc07g040750	F	CGAACTTTGATCCGAGAAGCTTGG
		R	CACCCGCCATGACTAGAAAGACTG
SlDEAD22	solyc07g042270	F	AACAGCTCAACCGGCAACTCTG
		R	GCCTCGAATCCAAGCCTCTCTTTG
SlDEAD23	solyc07g044760	F	CGCTGTGTGTTTATGGTGGTGTTC
		R	ATCAATAATCCGACCTGGCGTTCC
SlDEAD24	solyc07g064520	F	CCACAGACCAGTAGGGACAAGGG
		R	CCGCTGCTTGAGGCTGCTAATC
SlDEAD25	solyc08g042050	F	TTCTGGAGGAAGCAGAGACAGAAG
		R	TGCACCAAGGATGATGAGACAACC
SlDEAD26	solyc08g062800	F	GCTGATGAAATGCTCTCAAG
		R	ACACTCTGGGTGATGGCTA
SlDEAD27	solyc08g076200	F	GCCTCCGGAAGTTCATCAATTAGC
		R	GTGCTCGATCTTCCAAGACCTC
SlDEAD28	solyc09g015930	F	AGTAAGCAGCCCGACAGCAAATG
		R	CAGCCTCCTCAACCAGCAAATCC
SlDEAD29	solyc09g090740	F	AACCATTGCTTTGTCTGCCGATTTC
		R	TCTGCCCTCATTCCTGCTCTCTC
SlDEAD30	solyc10g005520	F	AGGTGGACTTGCTGTCAGCTTTG
		R	CACGCTTCGCCTTGTAAACCTTTG
SlDEAD31	solyc10g007550	F	GAAACGACCTCACATTGTTGTTGC
		R	TTAGCAACCTGTCCGCCTCATC
SlDEAD32	solyc10g009070	F	TAAGTGCGGTGCCAACAAATCAGC
		R	CTGCAACCCATTCTTGTCATCAGC
SlDEAD33	solyc10g017530	F	ACCAGTTGGCATCTGATTCTACGG
		R	TTGGTCGCTGTCACATCCTCTG
SlDEAD34	solyc10g085790	F	TCGAACGAAGAAGGCGCTACTG
		R	AGTATCGCCAGATGTAACCGCTTG
SlDEAD35	solyc12g006320	F	CCCAGAAATGCCCTTCGAGT
		R	AACCACCCCCATGAAATCCC
SlDEAD36	solyc12g035130	F	CGGTAGGCATAGCAGAGGTA
		R	ACCCAGTCGCTTCAAATG
SlDEAD37	solyc12g044860	F	AATCACCATCCATAGCAGC
		R	CTTCCCAGACCCTGTTTCT
SlDEAD38	solyc12g056340	F	TCGGTAAGGGAAGTAGGCAGAGAC
		R	CGGAACAGTGAAGGAGGCTTGTC
SlDEAD39	solyc12g056740	F	ATGGAGGCGTTGCTACAGGTTC
		R	TGAGAAAGTGATCCACAGCACGAC
SlDEAD40	solyc12g095990	F	ATCTGGCTCATCTCGTGTGCTTATC
		R	TGGTTGAGTTGGCAGGTCATAGTTG
SlDEAD41	solyc12g096000	F	AAGACGGCAACTTTCTGC
		R	ATCCTCACGGACACTGGTA
SlDEAD42	solyc12g098700	F	AAGTGAGAAGAGCAGCCAA
		R	CAACAGGTAATCCACCATTG
