# Supplementary material for: Characterization and Early Response of the DEAD Gene Family to Heat Stress in Tomato
Source: Plants (Basel). 2025 Apr 9;14(8):1172. doi: 10.3390/plants14081172 (PMC12030476; doi:10.3390/plants14081172)
Supplement: Supplementary file 1 [file plants-14-01172-s001.zip › Supplementary Table S2.xlsx]

## Sheet: Sl-Sl
Gene Name	gene ID	collinear genes	collinear genes
SlDEAD1	solyc01g005960
SlDEAD2	solyc01g057760
SlDEAD3	solyc01g079330
SlDEAD4	solyc01g094350	SlDEAD18
SlDEAD5	solyc01g095740
SlDEAD6	solyc02g068190
SlDEAD7	solyc02g070100
SlDEAD8	solyc02g078880
SlDEAD9	solyc02g081290
SlDEAD10	solyc02g086660
SlDEAD11	solyc03g052980
SlDEAD12	solyc03g112350
SlDEAD13	solyc03g114370
SlDEAD14	solyc03g117440	SlDEAD20
SlDEAD15	solyc04g081580
SlDEAD16	solyc04g082790
SlDEAD17	solyc05g006130
SlDEAD18	solyc05g048850	SlDEAD4
SlDEAD19	solyc06g062800	SlDEAD40	SlDEAD21
SlDEAD20	solyc06g068280	SlDEAD14
SlDEAD21	solyc07g040750	SlDEAD19	SlDEAD26
SlDEAD22	solyc07g042270
SlDEAD23	solyc07g044760	SlDEAD35
SlDEAD24	solyc07g064520
SlDEAD25	solyc08g042050
SlDEAD26	solyc08g062800	SlDEAD21
SlDEAD27	solyc08g076200
SlDEAD28	solyc09g015930
SlDEAD29	solyc09g090740
SlDEAD30	solyc10g005520
SlDEAD31	solyc10g007550
SlDEAD32	solyc10g009070
SlDEAD33	solyc10g017530
SlDEAD34	solyc10g085790
SlDEAD35	solyc12g006320	SlDEAD23
SlDEAD36	solyc12g035130
SlDEAD37	solyc12g044860
SlDEAD38	solyc12g056340
SlDEAD39	solyc12g056740
SlDEAD40	solyc12g095990	SlDEAD19
SlDEAD41	solyc12g096000
SlDEAD42	solyc12g098700

## Sheet: St-St
Gene Name	gene ID	collinear genes
StDEAD1	PGSC0003DMT400081850
StDEAD2	PGSC0003DMT400081851	StDEAD55
StDEAD3	PGSC0003DMT400081898
StDEAD4	PGSC0003DMT400023277
StDEAD5	PGSC0003DMT400004215
StDEAD6	PGSC0003DMT400024331
StDEAD7	PGSC0003DMT400024330
StDEAD8	PGSC0003DMT400054570
StDEAD9	PGSC0003DMT400057607
StDEAD10	PGSC0003DMT400057608
StDEAD11	PGSC0003DMT400057609
StDEAD12	PGSC0003DMT400057606
StDEAD13	PGSC0003DMT400052148
StDEAD14	PGSC0003DMT400002828
StDEAD15	PGSC0003DMT400046822
StDEAD16	PGSC0003DMT400046823
StDEAD17	PGSC0003DMT400046824
StDEAD18	PGSC0003DMT400046821
StDEAD19	PGSC0003DMT400063252
StDEAD20	PGSC0003DMT400063041
StDEAD21	PGSC0003DMT400063042
StDEAD22	PGSC0003DMT400036662
StDEAD23	PGSC0003DMT400036663	StDEAD30
StDEAD24	PGSC0003DMT400036664
StDEAD25	PGSC0003DMT400074893
StDEAD26	PGSC0003DMT400025551
StDEAD27	PGSC0003DMT400071859	PGSC0003DMT400079640
StDEAD28	PGSC0003DMT400052758
StDEAD29	PGSC0003DMT400052757
StDEAD30	PGSC0003DMT400073340	StDEAD23
StDEAD31	PGSC0003DMT400029138
StDEAD32	PGSC0003DMT400029130
StDEAD33	PGSC0003DMT400059139
StDEAD34	PGSC0003DMT400006154
StDEAD35	PGSC0003DMT400006152
StDEAD36	PGSC0003DMT400006153
StDEAD37	PGSC0003DMT400057202
StDEAD38	PGSC0003DMT400053567
StDEAD39	PGSC0003DMT400053568
StDEAD40	PGSC0003DMT400053565
StDEAD41	PGSC0003DMT400053566
StDEAD42	PGSC0003DMT400024026
StDEAD43	PGSC0003DMT400004438
StDEAD44	PGSC0003DMT400004437
StDEAD45	PGSC0003DMT400071932
StDEAD46	PGSC0003DMT400029241
StDEAD47	PGSC0003DMT400070324
StDEAD48	PGSC0003DMT400074131
StDEAD49	PGSC0003DMT400010897
StDEAD50	PGSC0003DMT400010895
StDEAD51	PGSC0003DMT400010896
StDEAD52	PGSC0003DMT400010893
StDEAD53	PGSC0003DMT400011665
StDEAD54	PGSC0003DMT400010922
StDEAD55	PGSC0003DMT400010921	StDEAD2
StDEAD56	PGSC0003DMT400010920

## Sheet: Ca-Ca
Gene Name	gene ID	collinear genes	collinear genes
CaDEAD1	CA01G08040
CaDEAD2	CA01G11430
CaDEAD3	CA01G12020
CaDEAD4	CA01G15560	CA04g07630	CaDEAD45
CaDEAD5	CA01G23250
CaDEAD6	CA02G04990
CaDEAD7	CA02G09260
CaDEAD8	CA02G16280
CaDEAD9	CA02G20310
CaDEAD10	CA02G29770
CaDEAD11	CA02G31370
CaDEAD12	CA03G02710
CaDEAD13	CA03G10450
CaDEAD14	CA03G20500
CaDEAD15	CA03G28500
CaDEAD16	CA03G32530
CaDEAD17	CA04G20910
CaDEAD18	CA04G21930
CaDEAD19	CA05G04680
CaDEAD20	CA05G09310
CaDEAD21	CA06G20050
CaDEAD22	CA07G01590
CaDEAD23	CA07G04290
CaDEAD24	CA07G04300
CaDEAD25	CA07G07860
CaDEAD26	CA07G19150
CaDEAD27	CA08G05460
CaDEAD28	CA08G06960
CaDEAD29	CA08G08350
CaDEAD30	CA09G03000
CaDEAD31	CA09G03010
CaDEAD32	CA09G14480
CaDEAD33	CA10G00760
CaDEAD34	CA10G01900
CaDEAD35	CA10G04520	CA04g07630
CaDEAD36	CA10G06550
CaDEAD37	CA10G06560
CaDEAD38	CA10G12240
CaDEAD39	CA11G06160
CaDEAD40	CA11G06920
CaDEAD41	CA11G10310
CaDEAD42	CA12G05750
CaDEAD43	CA12G06130
CaDEAD44	CA12G06140
CaDEAD45	CA12G10640	CaDEAD4
CaDEAD46	CA12G11960
CaDEAD47	CA12G13760
CaDEAD48	CA12G13780	CA01g03090
CaDEAD49	CA12G14280
CaDEAD50	CA12G14290
CaDEAD51	CA12G20740
CaDEAD52	CA12G20760
CaDEAD53	CA12G22870
CaDEAD54	CA12G22880

## Sheet: Sl-At
Gene Name	gene ID	collinear genes
SlDEAD1	solyc01g005960
SlDEAD2	solyc01g057760
SlDEAD3	solyc01g079330	AtRH24	AT2G47330.1
SlDEAD4	solyc01g094350	AtRH6	AT2G45810.1	AtRH12	AT3G61240.1	AtRH8	AT4G00660.2
SlDEAD5	solyc01g095740
SlDEAD6	solyc02g068190
SlDEAD7	solyc02g070100
SlDEAD8	solyc02g078880
SlDEAD9	solyc02g081290
SlDEAD10	solyc02g086660	AtRH14	AT3G01540.3	AtRH46	AT5G14610.1
SlDEAD11	solyc03g052980
SlDEAD12	solyc03g112350	AtRH30	AT5G63120.2
SlDEAD13	solyc03g114370
SlDEAD14	solyc03g117440	-	AT1G80480.1	-	AT1G15730.1
SlDEAD15	solyc04g081580
SlDEAD16	solyc04g082790	-	AT1G76470.1	-	AT2G33590.1	-	AT4G35420.1
SlDEAD17	solyc05g006130
SlDEAD18	solyc05g048850
SlDEAD19	solyc06g062800	AtRH19	AT1G54270.1	AtRH4	AT3G13920.5
SlDEAD20	solyc06g068280
SlDEAD21	solyc07g040750	AtRH23	AT1G72730.1
SlDEAD22	solyc07g042270
SlDEAD23	solyc07g044760	AtRH9	AT3G22310.1
SlDEAD24	solyc07g064520	AtRH32	AT5G54910.1
SlDEAD25	solyc08g042050
SlDEAD26	solyc08g062800
SlDEAD27	solyc08g076200	AtRH5	AT1G31970.1
SlDEAD28	solyc09g015930
SlDEAD29	solyc09g090740
SlDEAD30	solyc10g005520
SlDEAD31	solyc10g007550
SlDEAD32	solyc10g009070	AtRH8	AT4G00660.2
SlDEAD33	solyc10g017530
SlDEAD34	solyc10g085790	AtRH38	AT3G53110.1
SlDEAD35	solyc12g006320
SlDEAD36	solyc12g035130	AtRH46	AT5G14610.1
SlDEAD37	solyc12g044860
SlDEAD38	solyc12g056340	AtRH48	AT1G63250.1
SlDEAD39	solyc12g056740
SlDEAD40	solyc12g095990
SlDEAD41	solyc12g096000
SlDEAD42	solyc12g098700

## Sheet: Sl-St
Gene Name	Gene ID	collinear genes in potato	Gene ID	collinear genes in potato	Gene ID
SlDEAD1	solyc01g005960	StDEAD2	PGSC0003DMT400081851	StDEAD55	PGSC0003DMT400010921
SlDEAD2	solyc01g057760
SlDEAD3	solyc01g079330	StDEAD4	PGSC0003DMT400023277
SlDEAD4	solyc01g094350	-	PGSC0003DMT400000089
SlDEAD5	solyc01g095740	-	PGSC0003DMT400000611
SlDEAD6	solyc02g068190	StDEAD6	PGSC0003DMT400024331
SlDEAD7	solyc02g070100	StDEAD8	PGSC0003DMT400054570
SlDEAD8	solyc02g078880	StDEAD12	PGSC0003DMT400057606
SlDEAD9	solyc02g081290	-	PGSC0003DMT400043101
SlDEAD10	solyc02g086660	-	PGSC0003DMT400001391
SlDEAD11	solyc03g052980	StDEAD14	PGSC0003DMT400002828
SlDEAD12	solyc03g112350	StDEAD18	PGSC0003DMT400046821
SlDEAD13	solyc03g114370	StDEAD19	PGSC0003DMT400063252
SlDEAD14	solyc03g117440	-	PGSC0003DMT400036661	StDEAD30	PGSC0003DMT400073340
SlDEAD15	solyc04g081580	StDEAD26	PGSC0003DMT400025551
SlDEAD16	solyc04g082790	-	PGSC0003DMT400025904
SlDEAD17	solyc05g006130
SlDEAD18	solyc05g048850
SlDEAD19	solyc06g062800	-	PGSC0003DMT400012518
SlDEAD20	solyc06g068280	StDEAD23	PGSC0003DMT400036663	StDEAD30	PGSC0003DMT400073340
SlDEAD21	solyc07g040750	-	PGSC0003DMT400012518	-	PGSC0003DMT400021166
SlDEAD22	solyc07g042270	StDEAD34	PGSC0003DMT400006154
SlDEAD23	solyc07g044760	StDEAD48	PGSC0003DMT400074131
SlDEAD24	solyc07g064520	StDEAD37	PGSC0003DMT400057202
SlDEAD25	solyc08g042050
SlDEAD26	solyc08g062800	-	PGSC0003DMT400021166
SlDEAD27	solyc08g076200	StDEAD42	PGSC0003DMT400024026
SlDEAD28	solyc09g015930
SlDEAD29	solyc09g090740	-	PGSC0003DMT400003801
SlDEAD30	solyc10g005520
SlDEAD31	solyc10g007550
SlDEAD32	solyc10g009070
SlDEAD33	solyc10g017530
SlDEAD34	solyc10g085790	-	PGSC0003DMT400022137
SlDEAD35	solyc12g006320	StDEAD48	PGSC0003DMT400074131
SlDEAD36	solyc12g035130	-	PGSC0003DMT400001391
SlDEAD37	solyc12g044860	-	PGSC0003DMT400083878
SlDEAD38	solyc12g056340	StDEAD51	PGSC0003DMT400010896
SlDEAD39	solyc12g056740	-	PGSC0003DMT400059671
SlDEAD40	solyc12g095990	-	PGSC0003DMT400075339	-	PGSC0003DMT400012518
SlDEAD41	solyc12g096000
SlDEAD42	solyc12g098700	StDEAD53	PGSC0003DMT400011665

## Sheet: Sl-Ca
Gene Name	Gene ID	collinear genes in pepper	Gene ID	collinear genes in pepper	Gene ID
SlDEAD1	solyc01g005960	CaDEAD3	CA01g12020	CaDEAD53	CA12g22870
SlDEAD2	solyc01g057760
SlDEAD3	solyc01g079330	CaDEAD5	CA01g23250
SlDEAD4	solyc01g094350	CaDEAD28	CA08g06960
SlDEAD5	solyc01g095740	CaDEAD29	CA08g08350
SlDEAD6	solyc02g068190	CaDEAD7	CA02g09260
SlDEAD7	solyc02g070100	CaDEAD6	CA02g04990
SlDEAD8	solyc02g078880	CaDEAD8	CA02g16280
SlDEAD9	solyc02g081290	CaDEAD9	CA02g20310
SlDEAD10	solyc02g086660	CaDEAD10	CA02g29770
SlDEAD11	solyc03g052980
SlDEAD12	solyc03g112350
SlDEAD13	solyc03g114370	CaDEAD15	CA03g28500
SlDEAD14	solyc03g117440	-	CA03g32520
SlDEAD15	solyc04g081580	CaDEAD18	CA04g21930
SlDEAD16	solyc04g082790	-	CA04g23420
SlDEAD17	solyc05g006130	CaDEAD40	CA11g06920
SlDEAD18	solyc05g048850	CaDEAD28	CA08g06960
SlDEAD19	solyc06g062800	-	CA06g16030
SlDEAD20	solyc06g068280	CaDEAD16	CA03g32530
SlDEAD21	solyc07g040750	-	CA06g16030
SlDEAD22	solyc07g042270
SlDEAD23	solyc07g044760	CaDEAD32	CA09g14480
SlDEAD24	solyc07g064520	CaDEAD26	CA07g19150
SlDEAD25	solyc08g042050
SlDEAD26	solyc08g062800
SlDEAD27	solyc08g076200	CaDEAD1	CA01g08040
SlDEAD28	solyc09g015930
SlDEAD29	solyc09g090740	CaDEAD12	CA03g02710
SlDEAD30	solyc10g005520
SlDEAD31	solyc10g007550	CaDEAD34	CA10g01900
SlDEAD32	solyc10g009070
SlDEAD33	solyc10g017530
SlDEAD34	solyc10g085790	CaDEAD38	CA10g12240
SlDEAD35	solyc12g006320	CaDEAD32	CA09g14480
SlDEAD36	solyc12g035130	CaDEAD10	CA02g29770
SlDEAD37	solyc12g044860	CaDEAD45	CA12g10640
SlDEAD38	solyc12g056340	CaDEAD47	CA12g13760
SlDEAD39	solyc12g056740	CaDEAD49	CA12g14280
SlDEAD40	solyc12g095990	-	CA06g16030	-	CA12g18570
SlDEAD41	solyc12g096000
SlDEAD42	solyc12g098700
